# Supplementary material for: Reproducibility and Validity of the 6-Minute Walk Test Using the Gait Real-Time Analysis Interactive Lab in Patients with COPD and Healthy Elderly
Source: PLoS One. 2016 Sep 8;11(9):e0162444. doi: 10.1371/journal.pone.0162444 (PMC5015964; doi:10.1371/journal.pone.0162444)
Supplement: S1 Dataset — GOLD I defined as FEV1 ≥ 80% predicted. GOLD II defined as FEV1 50% ≤ FEV1 < 80% predicted. GOLD III defined as 30% ≤ FEV1 < 50% predicted. GOLD IV defined as FEV1 < 30% predicted. (XLSX) [file pone.0162444.s001.xlsx]

## Sheet: Database_PLOS
Subject	Group (1= patients with COPD; 2 = healthy elderly)	Gender (Male =1)	Age (years)	Weight (kg)	Height (m)	BMI (kg/m2)	FEV1 (%predicted)	COPD stage I-IV	FEV1/FVC	Overground 1 6MWD (m)	Overground 1 Speed (km/h)	Overground 1 Saturation Pre (%)	Overground 1 Saturation Post (%)	Overground 1 Heart rate Pre (bpm)	Overground 1 Heart rate Post (bpm)	Overground 1 Dyspnoea Pre (points)	Overground 1 Dyspnoea Post (points)	Overground 1 Fatigue Pre (points)	Overground 1 Fatigue Post (points)	Overground 2 6MWD (m)	Overground 2 Speed (km/h)	Overground 2 Saturation Pre (%)	Overground 2 Saturation Post (%)	Overground 2 Heart rate Pre (bpm)	Overground 2 Heart rate Post (bpm)	Overground 2 Dyspnoea Pre (points)	Overground 2 Dyspnoea Post (points)	Overground 2 Fatigue Pre (points)	Overground 2 Fatigue Post (points)	GRAIL 1 6MWD (m)	GRAIL 1 Speed (km/h)	GRAIL 1 Saturation Pre (%)	GRAIL 1 Saturation Post (%)	GRAIL 1 Heart rate Pre (bpm)	GRAIL 1 Heart rate Post (bpm)	GRAIL 1 Dyspnoea Pre (points)	GRAIL 1 Dyspnoea Post (points)	GRAIL 1 Fatigue Pre (points)	GRAIL 1 Fatigue Post (points)	GRAIL 2 6MWD (m)	GRAIL 2 Speed (km/h)	GRAIL 2 Saturation Pre (%)	GRAIL 2 Saturation Post (%)	GRAIL 2 Heart rate Pre (bpm)	GRAIL 2 Heart rate Post (bpm)	GRAIL 2 Dyspnoea Pre (points)	GRAIL 2 Dyspnoea Post (points)	GRAIL 2 Fatigue Pre (points)	GRAIL 2 Fatigue Post (points)
16	1	2	56	82	1.61	31.8	26.8	4	0.312	480	4.8	92	89	71	101	0	3	0	3	478	4.78	92	88	78	106	0.5	6	0	3	425.1	4.25	95	91	80	89	0	3	0	2	385	3.85	94	92	69	82	0	3	0	3
18	1	2	59	97.8	1.72	33.2	53.52	2	0.417	402	4.02	93	91	74	98	1	1	3	4	354	3.54	95	91	78	102	2	4	3	3	261.7	2.63	96	94	76	83	2	2	3	0	430	4.28	96	95	83	88	2	4	3	5
20	1	1	49	82.6	1.805	25.4	34.9	3	0.23	564	5.64	93	92	79	115	0	7	0	4	561	5.61	93	93	85	137	0	6	0	2	503.8	5.04	93	95	102	142	0	5	0	3	430.3	4.32	93	95	122	150	0.5	4	3	4
22	1	2	52	80.9	1.6	31.6	63.5	2	0.431	470	4.7	94	81	87	128	3	8	2	3	469	4.69	94	79	87	139	2	8	2	4	410.3	4.1	90	89	75	112	3	7	3	3	471.9	4.72	94	94	87	121	3	3	3	3
23	1	1	65	76.8	1.655	28	65.26	2	0.409	491	4.91	92	74	82	104	0.5	4	0.5	3	541	5.41	93	69	80	108	0	5	0	3	482.9	4.82	93	71	73	101	0.5	4	1	3	506.1	5.08	94	71	85	125	0	4	0.5	1
25	1	2	68	47.1	1.555	19.5	48.78	3	0.406	454	4.54	95	91	70	109	2	3	3	4	480	4.8	96	89	76	89	2	4	3	4	335.9	3.35	98	99	64	72	2	3	2	4	461.4	4.61	95	98	70	77	2	3	1	4
26	1	2	56	45.7	1.65	16.8	34.39	3	0.33	543	5.43	95	90	96	106	0.5	4	0.5	4	575	5.75	94	85	77	112	0.5	4	0.5	4	536.1	5.36	98	96	80	91	0.5	3	0.5	2	584	5.83	96	98	70	86	0.5	1	0.5	1
28	1	2	55	55	1.64	20.4	85.04	1	0.558	311	3.15	98	98	82	97	3	8	3	8	319	3.19	98	98	80	92	3	7	3	6	133.1	1.37	97	100	91	94	3	9	3	9	143.8	1.44	98	98	76	88	4	8	3	9
29	1	1	61	116.7	1.723	39.3	60.79	2	0.453	535	5.35	96	94	62	80	2	7	2	7	532	5.32	96	91	60	90	2	8	2	8	476.2	4.75	95	97	55	78	1	7	1	8	493.2	4.93	95	97	64	80	2	7	2	7
30	1	1	60	70.3	1.668	25.3	65.68	2	0.452	474	4.74	97	87	95	111	2	5	2	3	476	4.76	97	87	87	113	2	5	2	4	426	4.25	95	95	98	106	2	5	2	7	511	5.11	96	92	84	102	2	7	2	5
31	1	2	52	48.7	1.635	18.2	25.19	4	0.224	404	4.04	99	86	91	105	0	4	0	1	467	4.67	95	73	93	117	0	7	0	4	418	4.18	96	85	70	101	0	7	0	7	441.7	4.43	94	84	89	114	0	8	0	8
34	1	1	72	93.7	1.91	25.7	30.59	3	0.285	475	4.75	94	79	70	113	3	8	4	8	485	4.85	95	81	71	112	2	9	3	6	428.6	4.28	94	89	85	107	0	9	0	0	416.8	4.18	96	86	82	112	4	9	4	8
37	1	2	59	42.6	1.578	17.1	36.56	3	0.292	423	4.23	95	95	87	109	0.5	5	0.5	4	428	4.28	98	95	100	122	0.5	6	0.5	3	399.8	4	94	97	47	108	0.5	4	0.5	3	461	4.61	96	97	101	116	0.5	3	0.5	2
39	1	1	62	80.8	1.837	23.9	23.42	4	0.223	375	4.43	95	88	115	116	2	8	1	3	395	4.63	94	87	102	113	2	7	1	10	347.7	4.25	95	92	105	114	3	7	2	0	354.1	4.03	96	94	105	119	1	7	1	3
40	1	1	65	120	1.84	35.4	51.18	2	0.444	389	4.04	94	92	95	107	4	5	7	10	416	4.16	97	94	93	103	4	3	3	4	420	4.21	96	94	81	98	0.5	4	0	4	444.9	4.46	95	90	89	98	2	3	1	2
42	1	2	59	60.9	1.675	21.7	45.38	3	0.43	513	5.13	95	89	90	112	0.5	3	0.5	3	560	5.6	95	92	88	106	0.5	4	0.5	5	516.3	5.15	95	91	86	103	0	3	0.5	3	480.9	4.82	96	95	91	100	0	3	0.5	2
43	1	2	61	74.3	1.61	28.7	87.53	1	0.546	507	5.07	98	94	82	107	1	2	1	4	595	5.95	96	94	78	127	1	5	1	4	401.7	4.03	97	97	70	84	1	2	1	2	580.5	5.8	94	98	82	105	1	2	0.5	3
44	1	1	75	75.7	1.605	29.4	46.2	3	0.43	410	4.1	92	86	94	111	2	5	1	7	458	4.58	91	86	94	114	2	4	1	7	395.1	3.96	94	91	96	105	1	4	2	4	451	4.5	93	85	100	112	1	5	2	4
45	1	1	73	83	1.695	28.9	80.74	1	0.511	497	4.97	95	91	79	101	2	7	2	8	520	5.2	98	93	73	116	3	6	2	8	496.2	4.97	97	96	85	108	1	7	1	7	504.8	5.04	96	96	89	100	2	7	2	7
46	1	1	61	75.6	1.67	27.1	32.59	3	0.254	496	4.96	94	79	87	118	2	9	2	4	497	4.97	93	79	100	103	1	8	1	4	439.7	4.39	94	94	98	109	2	6	2	4	459.6	4.61	95	92	95	107	3	8	3	5
48	1	2	44	66.2	1.58	26.5	98.42	1	0.653	442	4.42	96	92	72	101	0	2	0.5	0.5	489	4.89	97	90	77	102	0.5	3	0.5	2	546.9	5.47	96	94	84	87	0.5	3	0.5	4	545.4	5.47	97	95	86	93	1	3	1	2
49	1	2	63	86.1	1.627	32.5	52.81	2	0.388	445	4.45	92	83	82	113	0.5	3	2	3	469	4.69	93	86	87	118	0.5	4	0.5	4	357	3.56	93	88	87	92	0.5	3	1	2	455.2	4.54	93	91	85	93	1	3	1	3
50	1	1	55	70.1	1.795	21.8	54.85	2	0.35	516	5.16	98	93	78	117	1	4	3	5	597	5.97	96	91	86	122	2	7	3	4	520.3	5.22	96	96	81	112	3	3	3	4	580.4	5.8	96	97	63	78	3	4	2	3
52	1	2	59	52.5	1.56	21.6	68.49	2	0.474	455	4.55	98	95	103	120	0	2	0	3	464	4.64	99	94	100	117	0.5	4	2	7	413.8	4.14	98	97	96	124	0.5	7	0.5	9	362.7	3.64	98	96	109	127	0.5	1	0.5	3
53	1	2	68	67.4	1.55	28.1	36.38	3	0.35	451	4.51	94	85	71	111	0.5	5	0	2	485	4.85	96	79	75	122	1	7	0.5	2	392.3	3.92	95	93	75	88	0.5	3	0.5	3	397.2	3.96	97	92	61	82	1	4	0.5	3
55	1	2	51	60.1	1.605	23.3	50.07	2	0.401	432	4.32	96	89	74	101	0.5	3	0	0.5	460	4.6	98	89	77	114	2	7	0	0.5	349.1	3.49	98	94	72	83	2	3	2	1	411.8	4.1	97	95	77	94	2	4	1	1
56	1	1	58	92.6	1.765	29.7	36.41	3	0.296	568	5.68	94	77	68	128	0.5	7	0	5	579	5.79	95	76	76	135	0.5	7	0.5	7	469	4.68	92	91	68	91	0.5	5	0.5	4	483.5	4.82	95	92	65	96	0.5	4	0.5	5
57	1	2	59	69.1	1.589	27.4	47.79	3	0.364	465	4.65	95	90	74	95	3	7	7	10	480	4.8	97	87	79	108	4	7	7	10	444.6	4.46		96		89	3	7	5	10	462.2	4.61	96	98	75	91	2	7	4	9
58	1	1	66	78	1.668	28	85.44	1	0.43	510	5.1	93	85	82	119	0.5	1	0.5	2	546	5.46	92	82	88	127	0.5	4	1	4	451.1	4.5	94	88	84	103	0	2	0	2	492.6	4.93	93	85	96	115	0	2	0.5	4
59	1	2	60	98.3	1.69	34.4	44.45	3	0.376	370	3.7	96	96	78	112	2	3	3	4	444	4.44	96	96	88	114	2	5	3	3	360.4	3.6	95	95	79	105	3	3	2	2	404.3	4.03	97	92	84	112	2	3	2	2
60	1	1	63	63.2	1.856	18.3	32.99	3	0.35	403	4.03	92	89	84	107	2	3	2	5	420	4.2	91	87	83	104	4	2	2	4	298.7	2.99	94	97	89	108	3	3	3	3	362.8	3.64	94	95	83	97	2	3	2	3
61	1	1	59	79	1.64	29.4	52.57	2	0.343	536	5.36	93	81	58	110	0	5	0	5	549	5.49	93	83	68	92	0	0.5	0	5	508.1	5.08	93	92	63	93	0	1	0	2	497.3	4.97	94	90	70	101	0.5	5	0.5	5
62	1	1	58	83.1	1.771	26.5	49.22	3	0.368	531	5.31	95	92	82	111	0	1	0.5	2	631	6.31	97	91	100	115	0.5	4	0.5	5	656.3	6.55	96	96	108	135	1	7	2	7	628.9	6.3	99	96	91	116	0	4	0	5
63	1	2	57	61.5	1.63	23.1	74.95	2	0.513	426	4.26	96	93	85	97	0	2	1	4	453	4.53	96	94	85	111	1	1	1	4	316.5	3.17	94	96	78	82	1	3	2	4	286.9	2.88	97	93	80	87	1	1	1	4
64	1	1	59	122.8	1.796	38.1	88.2	1	0.583	449	4.49	98	96	82	116	3	5	3	5	434	4.34	96	97	94	115	2	3	2	3	417.2	4.18	96	96	88	101	3	4	3	4	374.7	3.74	98	97	81	101	2	3	2	3
65	1	1	66	75	1.74	24.8	94	1	0.552	584	5.84	97	95	86	124	0.5	7	0.5	9	597	5.97	97	95	94	126	0.5	9	0.5	10	560.7	5.62	98	97	74	94	0.5	5	0.5	6	566.1	5.65	95	97	86	114	0.5	7	0.5	8
66	1	2	66	86.4	1.67	31	56.84	2	0.575	487	4.87	96	93	70	101	3	9	2	8	359	4.97	95	95	82	89	3	10	4	10	456.9	4.57	96	96	69	84	4	8	3	8	471.9	4.72	96	96	76	92	4	9	4	9
68	1	2	61	78	1.66	28.3	76.48	2	0.523	601	6.01	93	87	83	119	0	8	0	7	621	6.21	93	83	94	137	1	9	1	8	578	5.8	94	94	91	116	0.5	7	0.5	4	559.5	5.58	96	94	85	112	0.5	7	1	7
69	1	2	53	81	1.58	32.4	69.8	2	0.601	498	4.98	95	96	121	154	1	7	2	9	484	4.84	97	97	113	139	1	9	2	10	468.1	4.68	95	96	119	138	1	4	1	5	461	4.61	95	96	108	123	0.5	3	1	4
70	1	1	65	121	1.815	36.7	104.09	1	0.591	430	4.3	95	95	62	64	3	4	2	3	480	4.8	93	88	62	80	1	4	0.5	4	412.5	4.14	91	93	61	64	1	4	1	4	450.4	4.5	94	94	61	72	0.5	4	0.5	5
71	1	1	71	72.7	1.67	26.1	59.82	2	0.368	510	5.1	93	88	85	114	0.5	7	0.5	4	532	5.23	95	89	80	116	0.5	7	0.5	7	471.9	4.72	95	88	80	98	2	8	2	6	509.1	5.08	96	90	87	70	1	7	1	6
72	1	1	73	93	1.73	31.1	73.6	2	0.447	440	4.4	93	87	71	93	4	7	4	8	497	4.97	96	85	77	88	2	7	2	7	289.9	2.92	96	97	87	82	3	7	3	8	347.6	3.48	97	96	71	82	2	1	2	3
73	1	1	66	84	1.84	24.8	36.88	3	0.291	469	4.69	93	86	54	99	0.5	1	3	3	515	5.15	96	86	59	95	2	6	2	5	398.9	4	96	97	55	80	2	4	1	3	445.3	4.46	99	96	58	69	1	7	1	5
74	1	1	73	80	1.72	27	59.01	2	0.406	475	4.75	90	76	92	134	2	7	3	6	500	5	94	76	92	126	3	7	4	8	426.4	4.25	94	90	97	118	2	4	3	6	475.9	4.75	94	84	108	119	6	8	6	8
75	1	1	69	71.8	1.7	24.8	52.09	2	0.402	480	4.8	98	99	70	111	1	10	2	10	433	4.33	98	98	74	110	1	9	1	9	445.1	4.46	97	96	71	94	3	8	3	10	442.8	4.43	97	96	71	94	1	8	1	10
76	1	1	76	86.7	1.722	29.2	73.31	2	0.433	491	4.91	93	90	60	100	0.5	2	1	7	539	5.39	93	88	58	104	0.5	4	3	7	546.4	5.47	93	96	54	72	0.5	4	1	7	527.1	5.26	97	95	46	69	0.5	3	2	5
77	1	1	54	54.8	1.489	24.7	79.06	2	0.635	476	4.76	97	98	67	92	2	3	3	6	487	4.87	96	97	75	100	2	2	3	5	468.7	4.68	95	99	72	84	0	3	3	3	609.5	6.08	97	98	76	84	1	1	3	3
78	1	1	63	92.5	1.735	30.7	70.71	2	0.425	598	5.98	96	92	85	113	0.5	5	0.5	4	615	6.15	92	93	100	137	0.5	6	0.5	5	609.6	6.08	94	95	95	114	0.5	5	0.5	5	620.3	6.23	93	95	61	93	0.5	5	0.5	5
79	1	1	72	75.2	1.735	25	51.42	2	0.323	504	5.04	92	91	86	119	0.5	3	1	4	553	5.53	96	82	87	123	0.5	3	1	4	500.9	5	94	94	90	110	1	2	1	2	549.4	5.51	93	95	93	116	1	3	1	3
80	1	1	61	80.5	1.69	28.1	59.71	2	0.457	441	4.41	96	92	79	108	0	3	1	3	473	4.73	97	94	85	114	0.5	3	0.5	3	505.1	5.04	96	96	89	98	0	3	0	3	558.4	5.58	98	97	77	115	0.5	3	0.5	4
81	1	2	55	57.7	1.62	22	72.7	2	0.482	510	5.1	95	94	81	110	3	6	3	7	497	4.97	95	94	79	104	1	6	3	8	560.3	5.62	96	93	64	89	0.5	4	0.5	5	533.6	5.33	96	94	76	92	1	6	0.5	6
82	1	1	71	56.6	1.74	18.8	25.29	4	0.263	490	4.9	94	80	98	134	1	5	1	3	500	5	92	81	103	140	1	5	1	3	428.2	4.28	91	89	101	129	1	4	1	4	432.7	4.32	96	90	99	129	0.5	5	0.5	4
83	1	2	60	61.5	1.65	22.6	51.72	2	0.375	456	4.56	95	92	87	125	0	2	0.5	2	575	5.75	95	91	112	131	0.5	7	0.5	7	524.9	5.26	95	95	80	117	0	5	0.5	5	540.28	5.4	96	96	88	128	0	7	1	7
84	1	1	67	81.5	1.77	26	26.4	4	0.225	536	5.36	95	78	76	125	0	5	0	7	515	5.15	95	80	82	130	2	5	3	3	484.9	4.86	95	91	90	116	1	5	3	5	498.61	5	94	88	105	124	3	7	4	7
86	1	1	66	85.2	1.59	33.8	39.39	3	0.352	502	5.02	92	82	106	130	2	6	3	7	544	5.44	90	79	113	140	3	7	3	9	487.4	4.86	93	88	110	118	3	5	4	8	549.08	5.51	94	88	102	120	3	5	3	8
87	1	1	69	89	1.69	31.2	63.55	2	0.378	575	5.75	93	79	87	125	3	4	4	5	594	5.94	92	78	99	137	2	7	3	6	499.2	5	95	88	100	113	2	5	2	4	567.68	5.69	95	85	81	112	1	8	1	6
88	1	1	61	86	1.76	27.8	74	2	0.442	620	6.2	93	85	105	145	0	3	0	8	665	6.55	96	83	95	150	2	8	3	9	563.5	5.62	96	99	99	118	2	4	2	6	636.2	6.37	94	94	105	133	2	8	3	8
90	1	1	63	73.9	1.86	21.36	57.3	2	0.326	484	4.84	94	90	92	111	0.5	3	1	0.5	540	5.4	91	85	97	112	0	2	0.5	2	494.7	4.93	93	92	94	112	0.5	1	0	2	504.7	5.04	94	94	96	118	0.5	2	0.5	2
91	1	1	56	96.7	1.85	28.25	84.78	1	0.571	410	4.1	91	86	75	101	3	5	4	5	498	4.98	94	88	79	114	3	4	2	3	430.3	4.32	93	90	72	106	3	3	5	4	385.3	3.85	94	93	84	112	3	2	4	3
93	1	1	57	92.4	1.84	27.29	65.75	2	0.483	516	5.16	91	90	72	90	1	4	1	3	558	5.58	95	93	78	96	0.5	3	0.5	3	511	5.11	94	94	71	91	0.5	3	0.5	3	541.7	5.4	96	95	75	91	0	3	0	3
95	1	1	60	89	1.77	28.41	61.86	2	0.404	568	5.68	96	92	102	115	1	2	1	4	600	6	97	94	113	130	0	4	0.5	2	551.5	5.51	97	97	87	100	0	2	0	3	521.3	5.22	96	96	92	107	0	2	0	1
1	2	2	62	63.7	1.751	20.78	132		0.7684	642	6.42	98	97	80	117	0	1	0	1											674	6.73	98	98	54	83	0	1	0.5	1	725.6	7.27	97	97	66	132	0	1	0	1
2	2	2	57	76.7	1.71	26.23	123		0.8485	628	6.28	97	96	67	107	0	1	0.5	1											495.7	4.97	97	95	62	76	0	1	0.5	2	573.9	5.72	97	98	62	83	0	0.5	0.5	0.5
4	2	2	52	84.9	1.73	28.37	97		0.7282	585	5.85	97	97	72	125	0.5	2	0.5	2											587.6	5.87	96	97	76	87	0.5	1	1	2	596.8	5.98	98	96	83	82	0.5	1	0.5	1
5	2	1	65	89	1.8	27.47	136		0.7889	795	7.95	97	89	82	73	0	2	0	2											725	7.24	99	99	70	111	0	1	0	2	752.6	7.52	99	98	83	112	0	1	0	0.5
6	2	2	41	68.6	1.715	23.32	105		0.7788	678	6.78	99	99	65	150	0	3	0	4											722.7	7.24	99	98	72	113	0.5	2	1	3	756.3	7.56	97	98	81	124	0.5	0	1	2
8	2	1	73	72.1	1.729	24.12	150		0.7695	765	7.65	98	94	78	131	0	4	0	4											755.3	7.56	98	98	74	105	0	4	0	3	758.3	7.6	96	97	78	107	0	3	0	3
9	2	2	70	73.3	1.689	25.69	132		0.7953	654	6.54	98	96	91	138	0	0.5	0.5	0.5											693.3	6.95	97	96	83	135	0	2	0	2	642.9	6.44	98	95	84	110	0.5	1	3	1
10	2	2	52	70	1.69	24.51	113		0.7111	761	7.61	96	98	83	132	0	0.5	0.5	0											657.6	6.59	98	98	63	73	0	0.5	0	0	792.3	7.92	98	98	65	102	0	3	0	3
11	2	1	55	113.3	1.8	34.97	114		0.8274	693	6.93	96	96	61	113	0	0.5	0	0.5											718.8	7.2	94	97	61	99	0	2	0	1	733.1	7.56	95	96	68	116	0	1	0	0.5
12	2	1	66	85	1.76	27.44	137		0.8571	742	7.42	95	96	86	153	0.5	3	0.5	3											648.4	6.48	98	98	78	117	0.5	2	0	3	715	7.16	97	97	74	115	0.5	3	0.5	3
13	2	1	56	94.7	1.93	25.42	120		0.7511	823	8.23	94	94	94	153	0	1	0	0.5											745	7.45	98	98	98	126	0	0.5	0	5	803	8.03	95	95	98	131	0	0.5	0.5	1
14	2	1	59	102	1.82	30.79	134		0.7806	652	6.52	98	93	66	147	0	2	0	2											584.1	5.83	97	98	58	70	0	0	0	0	673.5	6.73	98	98	54	79	0	0	0	0
15	2	2	58	81.5	1.76	26.31	103		0.7205	503	5.03	96	96	56	103	0.5	1	0	0											557.4	5.58	95	96	59	67	1	1	0	1	592.3	5.94	96	96	61	94	0.5	0.5	0	0.5
16	2	1	60	74	1.72	25.01	106		0.75	723	7.23	97	78	76	117	0	0	0	0											657.8	6.58	99	97	66	67	0	0	0	0	707.8	7.09	97	98	59	60	0	0	0	0
17	2	2	64	67.2	1.68	23.81	127		0.7744	709	7.09	98	98	84	138	0	1	0	1											714	7.13	98	99	84	124	0	1	0	1	718.1	7.16	98	99	92	122	0	1	0	1
18	2	2	59	78	1.84	23.04	108		0.7409	707	7.07	98	98	71	138	0	0	0	0.5											718.3	7.2	97	98	79	111	0	0.5	0	0.5	697.9	6.98	99	99	81	128	0	0.5	0	0.5
19	2	2	63	56.5	1.568	22.98	151		0.7722	649	6.49	98	98	66	113	0.5	2	0.5	2											550.1	5.51	98	98	66	82	0	0.5	0	0.5	703	7.02	98	98	67	116	0	2	0.5	2
20	2	2	61	65.9	1.611	25.39	117		0.8031	662	6.62	95	95	76	135	0	0.5	0	0											628.3	6.3	95	96	67	71	0	0.5	0	0.5	722.8	7.24	96	96	77	124	0	0.5	0	0.5
21	2	2	56	56.5	1.555	23.37	113		0.7401	655	6.55	99	94	69	109	0	2	1	2											571.7	5.72	100	99	58	63	0	0	0	0	656.7	6.55	99	100	57	73	0	1	0	2
22	2	1	55	94	1.81	28.69	118		0.8093	730	7.3	98	96	81	134	0	0.5	0	2											682.3	6.84	97	97	60	80	0	1	0	2	716.9	7.16	97	97	68	97	0	1	0	2
23	2	2	62	75.4	1.605	29.27	109		0.7685	677	6.77	98	96	70	139	0	0.5	0	0											672.2	6.73	97	97	80	98	0	0.5	0	0	700.51	7.02	98	97	78	105	0	0.5	0	0
24	2	1	68	94.6	1.77	30.2	120		0.792	735	7.35	96	96	73	128	0.5	1	0.5	2											649.3	6.48	97	96	52	64	0.5	0.5	0.5	1	719	7.2	96	96	57	84	0.5	1	0.5	1
25	2	2	62	89	1.64	33.09	112		0.7303	604	6.04	98	99	76	120	0.5	1	0.5	1											636.5	6.37	98	98	70	98	0.5	0.5	1	0.5	682.8	6.84	98	98	76	107	1	3	1	2
26	2	2	60	71	1.72	24	104		0.7318	693	6.93	98	90	81	133	0	2	0	2											708.9	7.09	98	98	85	113	0	1	0	1	718.3	7.2	98	98	85	113	0	1	0	1
29	2	1	64	80.8	1.775	25.65	141		0.7389	865	8.65	96	94	74	132	0	0.5	0	1											797.7	7.99	98	98	60	105	0	0	0	0.5	822.9	8.24	98	99	66	111	0	0.5	0	1
30	2	1	60	77	1.795	23.9	132		0.7701	742	7.41	96	95	82	133	0	0	0	0											678	6.77	97	97	68	100	0	0	0	0	751.2	7.52	97	98	71	109	0	0	0	0
31	2	1	64	81	1.75	26.4	115		0.728	662	6.62	95	94	104	135	1	2	1	2											748.04	7.49	96	97	64	137	1	3	1	4	726.64	7.27	95	96	79	129	1	3	2	4
32	2	2	57	77	1.71	26.33	121		0.8458	549	5.49	94	91	77	98	0	0.5	0	0.5											544.6	5.44	95	98	78	78	0	0	0	0	613.5	6.12	97	97	75	85	0	0	0	0
33	2	1	69	78.3	1.67	28.08	118		0.7395	731	7.31	96	97	74	138	0	2	0	2											720.1	7.2	96	96	59	98	0	1	0	1	754.1	7.52	96	96	63	121	0	2	0	2
34	2	2	61	67.1	1.6	26.38	111		0.7325	731	7.31	98	98	56	106	0	0	0	0											546.5	5.47	98	98	52	63	0	0	0	0.5	643.4	6.44	98	98	49	74	0	2	0	2
35	2	2	74	78	1.585	31.05	155		0.8029	543	5.43	98	98	76	130	0	1	0	1											511	5.11	97	97	62	102	0	1	0	1.5	649.8	5.51	97	97	71	111	0	1	0	1
36	2	1	60	78.5	1.73	26.38	109		0.7053	659	6.59	94	95	57	85	0	3	0	3											683.7	6.84	97	97	56	77	0	3	0	2	731.1	7.31	97	97	55	74	0.5	2	0	2
37	2	1	70	78	1.76	25.18	114		0.7346	760	7.6	95	97	48	108	0	2	0	2											716.1	7.16	97	98	39	53	0	1	0	2	780.6	7.81	98	98	39	53	0	1	0	2
38	2	1	62	92	1.71	31.46	109		0.7053	573	5.73	95	96	76	99	0	0.5	0	0.5											555.1	5.54	97	98	63	100	0	1	0	1	627.6	6.26	97	98	66	100	0	1	0	1
39	2	2	66	72	1.63	27.1	120		0.7851	697	6.97	97	96	70	110	0	1	0	1											728.3	7.27	98	98	59	105	0	3	3	3	724.6	7.24	97	98	82	123	3	4	1	4
40	2	1	67	74.4	1.73	24.95	127		0.757	630	6.3	97	96	60	90	0	0.5	0	0.5											621	6.23	98	98	57	70	0	0.5	0	0.5	692.9	6.95	97	98	53	76	0	0.5	0	0.5
41	2	2	59	79.8	1.66	28.96	106		0.7464	603	6.03	97	96	66	113	0	0.5	0	0											559.1	5.58	98	97	65	75	1	0.5	0	0	599.3	5.98	98	97	62	82	0	0.5	0	0
42	2	2	68	56.2	1.5	25.11	160		0.8141	628	6.28	95	94	100	133	0	2	0	2											624.8	6.26	97	97	70	107	1	3	0.5	1	661.8	6.62	97	97	74	121	0.5	1	0.5	1
43	2	2	69	59	1.62	22.48	104		0.7544	633	6.33	97	98	70	113	0	3	1	3											626.7	6.26	98	97	56	81	0	3	0.5	3	679.6	6.8	96	98	64	98	0.5	4	0.5	4
46	2	1	57	85.7	1.73	28.8	94		0.7525	618	6.18	97	96	56	95	0	0.5	0	1											495.9	4.97	97	98	51	57	0	0	0	0	601.1	6.01	97	96	51	69	0	0.5	0	0.5
47	2	1	60	80.3	1.68	28.45	115		0.8582	628	6.28	95	92	60	103	0	2	0	2											552.1	5.51	96	96	56	64	1	1	0.5	1	674.8	6.77	95	93	56	95	1	3	1	3
48	2	1	61	108.1	1.76	34.9	78		0.766	645	6.45	95	96	74	137	1	2	1	2											602.64	6.01	98	97	68	100	1	1	2	2	665.35	6.66	98	95	67	112	1	1	2	2
49	2	1	65	70.6	1.7	24.43	110		0.7488	665	6.65	95	96	56	93	0	0.5	0	0.5											644.35	6.44	97	98	53	54	0	0.5	0	0.5	715.17	7.16	98	98	54	72	0	0.5	0	0.5
50	2	1	69	84.2	1.74	27.97	104		0.7032	609	6.09	97	97	80	112	0	0	0	1											590.13	5.9	97	98	78	104	0	1	0.5	1	657.59	6.55	98	98	75	114	0	1	0.5	3
51	2	2	64	58	1.5	25.78	144		0.8986	569	5.69	95	97	66	109	0	0.5	0	0											499.5	4.46	97	98	56	70	0	0.5	0	0	535.36	5.36	98	97	60	68	0	0.5	0	0
52	2	2	63	61.5	1.7	21.28	113		0.7763	624	6.24	98	97	56	106	0	0	0	0											630.91	6.3	98	97	55	76	0	2	1	2	651.77	6.52	98	98	54	82	0.5	0	0	0.5
53	2	1	53	79.7	1.75	26.02	117		0.8485	670	6.7	97	98	58	104	0	1	0	1											684.98	6.84	97	97	55	84	0.5	1	0.5	1	645.45	6.44	97	98	57	72	0.5	1	0.5	1
54	2	2	59	67.5	1.62	25.88	119		0.7611	602	6.02	97	98	68	112	0	0.5	0	0											598.36	5.98	95	97	66	94	0	0.5	0	0.5	631.04	6.3	96	96	68	110	0	0.5	0	0.5
[truncated: 21 more columns]
